# Supplementary material for: Multicentric study on the reproducibility and robustness of PET-based radiomics features with a realistic activity painting phantom
Source: PLoS One. 2024 Oct 24;19(10):e0309540. doi: 10.1371/journal.pone.0309540 (PMC11500893; doi:10.1371/journal.pone.0309540)
Supplement: S1 Table — The parameter group, the abbreviation and the full name of the corresponding textural indices are also ennumerated in the table. (XLSX) [file pone.0309540.s001.xlsx]

## Sheet: Radiomics parameters
Parameter group	Texture Index abbreviation	Texture index
CONVENTIONAL	SUVmin	Minimum of SUV
CONVENTIONAL	SUVmean	Average of SUV
CONVENTIONAL	SUVstd	Standard deviation of SUV
CONVENTIONAL	SUVmax	Maximum
CONVENTIONAL	SUVpeak	Mean intensity value of a sphere with a volume of 1 mL located so that the average intensity value in the VOI is maximum
CONVENTIONAL	TLG	TLG (mL) (value only for PET or NM)
HISTO	Skewness	Skewness
HISTO	Kurtosis	Kurtosis
HISTO	Entropy_log10	Entropy calculated with base 10 logarithm in the formula
HISTO	Entropy_log2	Entropy calculated with base 2 logarithm in the formula
HISTO	Energy	Energy
SHAPE	Volume (mL)	Volume in mL
SHAPE	Sphericity	Sphericity (only for 3D ROI (nZ>1)
SHAPE	Compacity	Compacity (only for 3D ROI (nZ>1)
GLCM	Homogeneity	Homogeneity
GLCM	Energy	Energy
GLCM	Contrast	Contrast
GLCM	Correlation	Correlation
GLCM	Entropy_log10	Entropy calculated with base 10 logarithm in the formula
GLCM	Entropy_log2	Entropy calculated with base 2 logarithm in the formula
GLCM	Dissimilarity	Dissimilarity
GLRLM	SRE	Short-Run Emphasis
GLRLM	LRE	Long-Run Emphasis
GLRLM	LGRE	Low Gray-level Run Emphasis
GLRLM	HGRE	High Gray-level Run Emphasis
GLRLM	SRLGE	Short-Run Low Gray-level Emphasis
GLRLM	SRHGE	Short-Run High Gray-level Emphasis
GLRLM	LRLGE	Long-Run Low Gray-level Emphasis
GLRLM	LRHGE	Long-Run High Gray-level Emphasis
GLRLM	GLNU	Gray-Level Non-Uniformity
GLRLM	RLNU	Run Length Non-Uniformity
GLRLM	RP	Run Percentage
NGLDM	Coarseness	Coarseness
NGLDM	Contrast	Contrast
NGLDM	Busyness	Busyness
GLZLM	SZE	Short-Zone Emphasis
GLZLM	LZE	Long-Zone Emphasis
GLZLM	LGZE	Low Gray-level Zone Emphasis
GLZLM	HGZE	High Gray-level Zone Emphasis
GLZLM	SZLGE	Short-Zone Low Gray-level Emphasis
GLZLM	SZHGE	Short-Zone High Gray-level Emphasis
GLZLM	LZLGE	Long-Zone Low Gray-level Emphasis
GLZLM	LZHGE	Long-Zone High Gray-level Emphasis
GLZLM	GLNU	Gray-Level Non-Uniformity
GLZLM	ZLNU	Zone Length Non-Uniformity
GLZLM	ZP	Zone Percentage
